# Supplementary material for: Access to publicly funded weight management services in England using routine data from primary and secondary care (2007–2020): An observational cohort study
Source: PLoS Med. 2023 Sep 28;20(9):e1004282. doi: 10.1371/journal.pmed.1004282 (PMC10538857; doi:10.1371/journal.pmed.1004282)
Supplement: S2 Appendix — (XLSX) [file pmed.1004282.s003.xlsx]

## Sheet: Overweight and obesity
Read codes to identify patients with overweight or obesity
medcode	readcode	readterm
108478	22KE.00	Obese class III (BMI equal to or greater than 40.0)
70898	C38z.00	Obesity and other hyperalimentation NOS
102852	9NiX.00	DNA weight management special interest GP clinic
32974	22A5.00	O/E - weight > 20% over ideal
21744	9OK..11	Obesity clinic administration
16196	1444	H/O: obesity
40153	66CZ.00	Obesity monitoring NOS
55585	9OK6.00	Obesity monitoring 3rd letter
52036	9OK3.00	Obesity monitoring default
6713	8CA4011	Patient advised to lose weight
102631	8CP5.00	Discussion about weight management programme
102566	9NS0300	Referral to weight management service offered
104129	C380600	Adult-onset obesity
49250	C380100	Drug-induced obesity
108147	8T11.00	Referral to multidisciplinary obesity clinic
35407	66CJ.00	Weight management plan completed
8304	ZC2C711	Dietary advice for weight reduction
101444	8IAu.00	Weight management advice declined
38799	C380000	Obesity due to excess calories
59780	222A.00	O/E - obese
103499	22AA.00	Overweight
17477	ZV65319	[V]Dietary counselling in obesity
107431	9N1yK00	Seen in weight management clinic
26182	66CH.00	Weight management plan started
102514	66CN.00	Risk health associated overweight and obesity, at high risk
110415	66CX.00	Obesity multidisciplinary case review
102645	8HHH000	Referral to local authority weight management programme
52034	9OK1.00	Attends obesity monitoring
70950	9OK7.00	Obesity monitoring verbal inv.
12445	ZG53100	Patient advised to lose weight
105396	8H4n.00	Referral to weight management special interest GP
105638	9hN1.00	Excepted from obesity quality indicators: informed dissent
108608	66Cb.00	Intensive weight management programme commenced
49409	9OK4.00	Obesity monitoring 1st letter
104421	C380700	Lifelong obesity
32879	66CG.00	Weight management programme offered
17444	66CE.00	Reason for obesity therapy - occupational
96348	6B4..11	Counterweight programme
8964	8B57.00	Weight reducing diet
22695	C380400	Central obesity
110708	8HHH100	Referral to residential weight management programme
11461	66C..00	Obesity monitoring
69757	Cyu7000	[X]Other obesity
22556	22K7.00	Body mass index 40+ - severely obese
13056	679P.00	Health education - weight management
106010	66CP.00	Risk health associ overweight and obesity, at very high risk
102150	66CM.00	Risk health associ overweight and obesity, at increased risk
9015	22K4.00	Body mass index index 25-29 - overweight
66406	C38..00	Obesity and other hyperalimentation
108278	66Cd.00	Intensive weight management programme declined
108610	22KD.00	Obese class II (body mass index 35.0 - 39.9)
29538	66C2.00	Follow-up obesity assessment
38632	66C6.00	Treatment of obesity started
110331	66Cc.00	Intensive weight management programme ended
25968	C380500	Generalised obesity
104887	66CS.00	Inter risk hlth overwght obesity adv diet phys act cons drug
103849	8CdC.00	Weight management service opportunity signposted
52782	Cyu7.00	[X]Obesity and other hyperalimentation
11763	ZC2C700	Patient advised about weight-reducing diet
103574	C38y011	Obesity hypoventilation syndrome
3176	66C4.00	Has seen dietician - obesity
10728	ZC2CM00	Dietary advice for obesity
103926	9c01000	Expectation of weight management programme
16404	22A4.00	O/E - weight 10-20% over ideal
111344	66CF300	Target weight to achieve five percent weight loss
110196	66Ce.00	Telehealth obesity monitoring
13278	22K5.00	Body mass index 30+ - obesity
38059	C380200	Extreme obesity with alveolar hypoventilation
7984	22A5.11	O/E - obese
52735	9OKZ.00	Obesity monitoring admin.NOS
47439	9OKA.00	Obesity monitoring check done
11401	C38z000	Simple obesity NOS
64712	66C5.00	Treatment of obesity changed
38658	66C1.00	Initial obesity assessment
55586	9OK5.00	Obesity monitoring 2nd letter
430	C380.00	Obesity
3355	66C9.11	Weight loss advised
108355	8CV7.00	Anti-obesity drug therapy commenced
32843	9OK..00	Obesity monitoring admin.
25951	8HHH.00	Refer to weight management programme
67516	9OK2.00	Refuses obesity monitoring
98136	8IAM.00	Referral to weight management service declined
67517	9OK8.00	Obesity monitor phone invite
94885	6B4..00	Counterweight weight management programme
108694	22KC.00	Obese class I (body mass index 30.0 - 34.9)
105170	67K9.00	Cycle of change stage, weight management
103212	9hN..00	Exception reporting: obesity quality indicators
8854	C380300	Morbid obesity
101043	8Cd7.00	Advice given about weight management
2839	22A4.11	O/E - overweight
104724	66CL.00	Risk health associa overweight obesity, at no increased risk

## Sheet: Severe obesity
Read codes to identify patients with severe and complex obesity
medcode	readcode	readterm
108478	22KE.00	Obese class III (BMI equal to or greater than 40.0)
22556	22K7.00	Body mass index 40+ - severely obese
108610	22KD.00	Obese class II (body mass index 35.0 - 39.9)	* if also has a relevant co-morbidity (see co-morbidity codes lists)

## Sheet: Obesity drugs
Product codes to identify obesity drugs
prodcode	productname
22792	ORLISTAT
53469	Xenical 120mg capsules (Waymade Healthcare Plc)
40337	Alli 60mg capsules (GlaxoSmithKline Consumer Healthcare)
56456	Orlistat 120mg capsules (A A H Pharmaceuticals Ltd)
47158	Orlistat 27mg chewable tablets
3020	Xenical 120mg capsules (Cheplapharm Arzneimittel GmbH)
525	Orlistat 120mg capsules
64912	Beacita 120mg capsules (Actavis UK Ltd)
39843	Orlistat 60mg capsules
47193	Alli 27mg chewable tablets (GlaxoSmithKline Consumer Healthcare)
70741	Orlistat 120mg capsules (Almus Pharmaceuticals Ltd)
7331	Rimonabant 20mg tablets
16580	Acomplia 20mg tablets (Sanofi)
5504	Sibutramine 15mg capsules
5625	Reductil 15mg capsules (Abbott Laboratories Ltd)
803	Reductil 10mg capsules (Abbott Laboratories Ltd)
699	Sibutramine 10mg capsules

## Sheet: WM referrals
Read codes to identify weight management referrals
medcode	readcode	readterm
102852	9NiX.00	DNA weight management special interest GP clinic
21744	9OK..11	Obesity clinic administration
102631	8CP5.00	Discussion about weight management programme
102566	9NS0300	Referral to weight management service offered
108147	8T11.00	Referral to multidisciplinary obesity clinic
107431	9N1yK00	Seen in weight management clinic
110415	66CX.00	Obesity multidisciplinary case review
102645	8HHH000	Referral to local authority weight management programme
105396	8H4n.00	Referral to weight management special interest GP
108608	66Cb.00	Intensive weight management programme commenced
32879	66CG.00	Weight management programme offered
96348	6B4..11	Counterweight programme
110708	8HHH100	Referral to residential weight management programme
108278	66Cd.00	Intensive weight management programme declined
110331	66Cc.00	Intensive weight management programme ended
103849	8CdC.00	Weight management service opportunity signposted
3176	66C4.00	Has seen dietician - obesity
103926	9c01000	Expectation of weight management programme
25951	8HHH.00	Refer to weight management programme
98136	8IAM.00	Referral to weight management service declined
94885	6B4..00	Counterweight weight management programme
102296	38F..00	Assessment for bariatric surgery
108217	8Hlv.00	Referral for pre-bariatric surgery assessment
101041	8H5N.00	Referral to bariatric surgeon
109230	9Nt4000	Seen by consultant bariatric physician
102398	9N1yF00	Seen in bariatric surgery clinic
102615	8CP4.00	Discussion about bariatric operative procedure

## Sheet: Bariatric surgery
ICD-10 and OPSC-4 codes to identify bariatric surgery in Hospital Episode Statistics-Admitted Patient Care data*
*To identify bariatric surgery a patient needed a primary diagnosis of obesity (using the ICD-10 codes below) AND an OPSC-4 code indicating bariatric (see below)
ICD-10 code	Description		OPCS-4 code	Description
E66	Obesity		G28.1	Partial gastrectomy and anastomosis of stomach to duodenum
E66.0	Obesity due to excess calories		G30.1	Gastroplasty NEC
E66.1	Drug-induced obesity		G30.2	Partitioning of stomach NEC
E66.2	Extreme obesity with alveolar hypoventilation		G30.4	Partitioning of stomach using staples
E66.8	Other obesity		G31.2	Bypass of stomach by anastomosis of stomach to duodenum
E66.9	Obesity, unspecified		G32.1	Bypass of stomach by anastomosis of stomach to transposed jejunum
			G33.1	Bypass of stomach by anastomosis of stomach to jejunum NEC
			G28.2	Partial gastrectomy and anastomosis of stomach to transposed jejunum
			G28.3	Partial gastrectomy and anastomosis of stomach to jejunum NEC
			G28.4	Sleeve gastrectomy and duodenal switch
			G28.5	Sleeve gastrectomy NEC
			G30.3	Partitioning of stomach using band
			G71.6	Duodenal switch
