# Supplementary material for: Access to publicly funded weight management services in England using routine data from primary and secondary care (2007–2020): An observational cohort study
Source: PLoS Med. 2023 Sep 28;20(9):e1004282. doi: 10.1371/journal.pmed.1004282 (PMC10538857; doi:10.1371/journal.pmed.1004282)
Supplement: S3 Appendix — (XLSX) [file pmed.1004282.s004.xlsx]

## Sheet: Anxiety Read codes
Read codes to identify patients with anxiety
From CPRD @ Cambridge Codes Lists: https://www.phpc.cam.ac.uk/pcu/research/research-groups/crmh/cprd_cam/codelists/v11/
medcode	readcode	Description
191	E278100	Tension headache
276	E28..00	Acute reaction to stress
636	E200.00	Anxiety states
655	E200300	Anxiety with depression
966	E207.00	Hypochondriasis
1510	E202B00	Cancer phobia
1723	E202800	Claustrophobia
1758	E200400	Chronic anxiety
1907	E202.00	Phobic disorders
2030	E203100	Obsessional neurosis
2076	E21..00	Personality disorders
2188	E201.00	Hysteria
2300	E202000	Phobia unspecified
2366	E202C00	Dental phobia
2571	Eu40000	[X]Agoraphobia
2775	E290000	Grief reaction
2826	E29..00	Adjustment reaction
2871	E264200	Cyclical vomiting - psychogenic
3076	E202100	Agoraphobia with panic attacks
3208	E203.00	Obsessive-compulsive disorders
3361	E205.00	Neurasthenia - nervous debility
3438	E201100	Hysterical blindness
3685	E20y100	Writer's cramp neurosis
3869	E264400	Psychogenic dyspepsia
4069	E200100	Panic disorder
4167	E202A00	Fear of flying
4171	Eu43100	[X]Post - traumatic stress disorder
4199	E26..00	Physiological malfunction arising from mental factors
4269	E201700	Hysterical amnesia
4534	E200z00	Anxiety state NOS
4634	E200500	Recurrent anxiety
4659	E200200	Generalised anxiety disorder
4775	E201800	Hysterical fugue
4963	E264000	Psychogenic aerophagy
5067	E26z.00	Psychosomatic disorder NOS
5249	E20..00	Neurotic disorders
5304	Eu42.00	[X]Obsessive - compulsive disorder
5305	E206.00	Depersonalisation syndrome
5385	Eu41.00	[X]Other anxiety disorders
5652	E210.00	Paranoid personality disorder
5678	E203000	Compulsive neurosis
6071	E202E00	Fear of pregnancy
6075	E293000	Adjustment reaction with aggression
6221	E292000	Separation anxiety disorder
6939	E200000	Anxiety state unspecified
7537	Eu45200	[X]Hypochondriacal disorder
7716	E29y300	Elective mutism due to an adjustment reaction
8205	Eu41000	[X]Panic disorder [episodic paroxysmal anxiety]
9125	8G94.00	Anxiety management training
9265	Eu46100	[X]Depersonalization - derealization syndrome
9386	Eu40.00	[X]Phobic anxiety disorders
9686	E2...00	Neurotic, personality and other nonpsychotic disorders
9785	Eu40200	[X]Specific (isolated) phobias
10001	E26y000	Bruxism (teeth grinding)
10344	Eu41100	[X]Generalized anxiety disorder
10390	E202D00	Fear of death
10455	E211200	Depressive personality disorder
11098	Eu43.00	[X]Reaction to severe stress, and adjustment disorders
11336	Eu43200	[X]Adjustment disorders
11602	Eu40100	[X]Social phobias
11607	Eu43000	[X]Acute stress reaction
11913	Eu41200	[X]Mixed anxiety and depressive disorder
11940	E280.00	Acute panic state due to acute stress reaction
12228	E211100	Hypomanic personality disorder
12453	Eu45500	[X]Globus pharyngeus
12508	Eu40300	[X]Needle phobia
12707	E211300	Cyclothymic personality disorder
12838	E202200	Agoraphobia without mention of panic attacks
14729	E202z00	Phobic disorder NOS
14780	E20z.00	Neurotic disorder NOS
14979	E211.00	Affective personality disorder
15034	E262z00	Psychogenic cardiovascular symptom NOS
15035	E260z00	Psychogenic musculoskeletal symptoms NOS
15224	E263z00	Psychogenic skin symptoms NOS
15284	E262200	Neurocirculatory asthenia
15292	E262000	Cardiac neurosis
15321	E20y000	Somatization disorder
15371	E264300	Psychogenic diarrhoea
15431	E201600	Other conversion disorder
15483	E261100	Psychogenic cough
15551	E282.00	Acute stupor state due to acute stress reaction
15566	E203z00	Obsessive-compulsive disorder NOS
15665	E292z00	Adjustment reaction with disturbance of other emotion NOS
15939	E264500	Psychogenic constipation
15959	E263000	Psychogenic pruritus
16178	E211000	Unspecified affective personality disorder
16199	E202300	Social phobia, fear of eating in public
16415	E293.00	Adjustment reaction with predominant disturbance of conduct
16484	E201500	Hysterical seizures
16561	Eu46000	[X]Neurasthenia
18049	Eu45.00	[X]Somatoform disorders
18399	Eu42200	[X]Mixed obsessional thoughts and acts
18603	E202500	Social phobia, fear of public washing
19921	E29y500	Other adjustment reaction with withdrawal
20053	E261300	Psychogenic hyperventilation
20109	E265100	Psychogenic vaginismus
20245	E283000	Acute situational disturbance
20634	Eu42000	[X]Predominantly obsessional thoughts or ruminations
21753	Eu43y00	[X]Other reactions to severe stress
22019	Eu42100	[X]Predominantly compulsive acts [obsessional rituals]
22136	Eu44.00	[X]Dissociative [conversion] disorders
22721	Eu42z00	[X]Obsessive-compulsive disorder, unspecified
23327	E292100	Adolescent emancipation disorder
23354	E201z00	Hysteria NOS
23413	E261400	Psychogenic yawning
23462	E29yz00	Other adjustment reactions NOS
23490	E201A00	Dissociative reaction unspecified
23598	E201300	Hysterical tremor
23808	Eu4..00	[X]Neurotic, stress - related and somoform disorders
23838	Eu41z00	[X]Anxiety disorder, unspecified
23869	E284.00	Stress reaction causing mixed disturbance of emotion/conduct
24066	Eu41y00	[X]Other specified anxiety disorders
24212	E292.00	Adjustment reaction, predominant disturbance other emotions
24439	Eu45000	[X]Somatization disorder
24525	E201C00	Phantom pregnancy
24847	E283100	Acute posttrauma stress state
26138	E28z.00	Acute stress reaction NOS
27390	E29y400	Adjustment reaction due to hospitalisation
27633	Eu44600	[X]Dissociative anaesthesia and sensory loss
27685	Eu40y00	[X]Other phobic anxiety disorders
28090	Eu46.00	[X]Other neurotic disorders
28106	E202600	Acrophobia
28938	E202700	Animal phobia
29322	E201B00	Compensation neurosis
29448	E262.00	Psychogenic cardiovascular symptoms
29461	E263.00	Psychogenic skin symptoms
29707	E283z00	Other acute stress reaction NOS
30179	Eu45400	[X]Persistent somatoform pain disorder
30961	E262300	Psychogenic cardiovascular disorder
31422	E264.00	Psychogenic gastrointestinal tract symptoms
31515	Eu43z00	[X]Reaction to severe stress, unspecified
31672	E202900	Fear of crowds
31957	E202400	Social phobia, fear of public speaking
32034	E261000	Psychogenic air hunger
32387	E29y100	Other post-traumatic stress disorder
34064	Eu40z00	[X]Phobic anxiety disorder, unspecified
34664	E261z00	Psychogenic respiratory symptom NOS
34696	E201400	Hysterical paralysis
34978	Eu44400	[X]Dissociative motor disorders
35632	E29y200	Adjustment reaction with physical symptoms
35914	E293100	Adjustment reaction with antisocial behaviour
37669	E29z.00	Adjustment reaction NOS
38134	E261.00	Psychogenic respiratory symptoms
38640	E283.00	Other acute stress reactions
38809	Eu42y00	[X]Other obsessive-compulsive disorders
39518	E20y200	Other occupational neurosis
39747	Eu44300	[X]Trance and possession disorders
39826	Eu44100	[X]Dissociative fugue
40311	E278.00	Psychalgia
40994	Eu44000	[X]Dissociative amnesia
41038	Eu45300	[X]Somatoform autonomic dysfunction
41455	E29y.00	Other adjustment reactions
41572	E201000	Hysteria unspecified
41615	E261500	Psychogenic aphonia
42000	E20y.00	Other neurotic disorders
42737	E281.00	Acute fugue state due to acute stress reaction
43050	E20yz00	Other neurotic disorder NOS
43302	E201900	Multiple personality
44212	E260.00	Psychogenic musculoskeletal symptoms
44321	Eu41300	[X]Other mixed anxiety disorders
44331	Eu46y00	[X]Other specified neurotic disorders
44547	E265200	Psychogenic dysmenorrhea
44739	E201200	Hysterical deafness
45205	E278200	Psychogenic backache
45603	E294.00	Adjustment reaction with disturbance emotion and conduct
47809	E261200	Psychogenic hiccough
48561	E260000	Psychogenic paralysis
48588	E292y00	Adjustment reaction with mixed disturbance of emotion
48671	Eu45z00	[X]Somatoform disorder, unspecified
48906	Eu44z00	[X]Dissociative [conversion] disorder, unspecified
49628	Eu46z00	[X]Neurotic disorder, unspecified
51497	E211z00	Affective personality disorder NOS
53362	E29y000	Concentration camp syndrome
53766	E278000	Psychogenic pain unspecified
54373	E278z00	Psychalgia NOS
54658	E292200	Early adult emancipation disorder
55781	E265300	Psychogenic dysuria
56141	Eu44200	[X]Dissociative stupor
56800	E260100	Psychogenic torticollis
56924	E292400	Adjustment reaction with anxious mood
56966	Eu44500	[X]Dissociative convulsions
57877	Eu45100	[X]Undifferentiated somatoform disorder
58013	E292500	Culture shock
62002	Eu45y00	[X]Other somatoform disorders
62400	E26y.00	Other psychogenic malfunction
64166	Eu44y00	[X]Other dissociative [conversion] disorders
66398	E293200	Adjustment reaction with destructiveness
67304	E292311	Specific academic or work inhibition
68379	E265.00	Psychogenic genitourinary tract symptoms
71437	E264z00	Psychogenic gastrointestinal tract symptom NOS
72171	E20y300	Psychasthenic neurosis
73547	E265z00	Psychogenic genitourinary tract symptom NOS
88758	Eu44700	[X]Mixed dissociative [conversion] disorders
89237	E267.00	Psychogenic symptom of special sense organ
96391	E26yz00	Other psychogenic malfunction NOS
99609	ZS7C700	Post-traumatic mutism
104891	E293z00	Adjustment reaction with predominant disturbance conduct NOS

## Sheet: Anxiety ICD-10 codes
ICD-10 codes to identify anxiety
ICD-10 code	Description
F41	Other anxiety disorders
F41.0	Panic disorder [episodic paroxysmal anxiety]
F41.1	Generalized anxiety disorder
F41.2	Mixed anxiety and depressive disorder
F41.3	Other mixed anxiety disorders
F41.8	Other specified anxiety disorders
F41.9	Anxiety disorder, unspecified
F06.4	Organic anxiety disorder
F34.1	Dysthymia
F40	Phobic anxiety disorders
F40.0	Agoraphobia
F40.1	Social phobias
F40.2	Specific (isolated) phobias
F40.8	Other phobic anxiety disorders
F40.9	Phobic anxiety disorder, unspecified
F43.2	Adjustment disorders
F41	Other anxiety disorders
F410	Panic disorder [episodic paroxysmal anxiety]
F411	Generalized anxiety disorder
F412	Mixed anxiety and depressive disorder
F413	Other mixed anxiety disorders
F418	Other specified anxiety disorders
F419	Anxiety disorder, unspecified
F064	Organic anxiety disorder
F341	Dysthymia
F40	Phobic anxiety disorders
F400	Agoraphobia
F401	Social phobias
F402	Specific (isolated) phobias
F408	Other phobic anxiety disorders
F409	Phobic anxiety disorder, unspecified
F432	Adjustment disorders

## Sheet: Asthma Read codes
Read codes to identify patients with asthma
From ClinicalCodes.org: https://clinicalcodes.rss.mhs.man.ac.uk/medcodes/article/26/codelist/res26-asthma/
medcode	readcode	Description
5867	173A.00	Exercise induced asthma
22752	173c.00	Occupational asthma
73522	173d.00	Work aggravated asthma
41017	1780	Aspirin induced asthma
11370	1O2..00	Asthma confirmed
10487	663j.00	Asthma - currently active
3458	663V000	Occasional asthma
3018	663V100	Mild asthma
13065	663V200	Moderate asthma
3366	663V300	Severe asthma
5798	H312000	Chronic asthmatic bronchitis
78	H33..00	Asthma
7146	H330.00	Extrinsic (atopic) asthma
14777	H330000	Extrinsic asthma without status asthmaticus
5627	H330011	Hay fever with asthma
27926	H330100	Extrinsic asthma with status asthmaticus
2290	H330.11	Allergic asthma
6707	H330111	Extrinsic asthma with asthma attack
1208	H330.12	Childhood asthma
15248	H330.13	Hay fever with asthma
7731	H330.14	Pollen asthma
45782	H330z00	Extrinsic asthma NOS
5267	H331.00	Intrinsic asthma
29325	H331000	Intrinsic asthma without status asthmaticus
1555	H33..11	Bronchial asthma
58196	H331100	Intrinsic asthma with status asthmaticus
3665	H331.11	Late onset asthma
18323	H331111	Intrinsic asthma with asthma attack
45073	H331z00	Intrinsic asthma NOS
25796	H332.00	Mixed asthma
40823	H334.00	Brittle asthma
4442	H33z.00	Asthma unspecified
32727	H33z.11	Hyperreactive airways disease
12987	H33z200	Late-onset asthma
16070	H33zz00	Asthma NOS
4606	H33zz11	Exercise induced asthma
21232	H33zz12	Allergic asthma NEC
93353	H35y600	Sequoiosis (red-cedar asthma)
39478	H35y700	Wood asthma
47684	H47y000	Detergent asthma
80085	3052AT	PSYCHOGENIC ASTHMA
74025	493	ASTHMA
75049	493 AA	ASTHMA ACUTE
74093	493 AB	ASTHMA ATTACK
81364	493 AD	ASTHMA OCCASIONAL
74778	493 AE	ASTHMA SEASONAL
74627	493 AI	ASTHMA SEVERITY MILD
84312	493 AJ	ASTHMA SEVERITY MODERATE
77881	493 AK	ASTHMA SEVERITY SEVERE
79714	493 BD	ASTHMA AND BRONCHITIS
74381	493 BR	BRONCHIAL ASTHMA
86315	493 C	CROUP ASTHMATIC
81113	493 EA	ASTHMA EXERCISE INCLUDED
74348	493 EB	ASTHMA EXERCISE INDUCED
81835	493 EP	ASTHMA EPISODIC
78930	493 GR	ASTHMA ALLERGIC GRASS
84251	493 GS	ASTHMA POLLEN INITIATED
76765	493 HT	INTRINSIC ASTHMA
78239	493 JC	CHRONIC ASTHMA
74500	493 NA	NOCTURNAL ASTHMA
84275	691 TM	ECZEMA WITH ASTHMA
74458	L4930LO	LATE ONSET ASTHMA

## Sheet: Asthma ICD-10 codes
ICD-10 codes to identify asthma
ICD-10 code	Description
J45	Asthma
J45.0	Predominantly allergic asthma
J45.1	Nonallergic asthma
J45.8	Mixed asthma
J45.9	Asthma, unspecified
J45	Asthma
J450	Predominantly allergic asthma
J451	Nonallergic asthma
J458	Mixed asthma
J459	Asthma, unspecified

## Sheet: CHD Read codes
Read codes to identify patients with Coronary Heart Disease (CHD)
From CPRD @ Cambridge Codes Lists: https://www.phpc.cam.ac.uk/pcu/research/research-groups/crmh/cprd_cam/codelists/v11/
medcode	readcode	Description
240	G3...00	Ischaemic heart disease
241	G30..00	Acute myocardial infarction
732	7928z00	Transluminal balloon angioplasty of coronary artery NOS
737	792..11	Coronary artery bypass graft operations
1204	G30..14	Heart attack
1344	G340.12	Coronary artery disease
1414	G33z300	Angina on effort
1430	G33..00	Angina pectoris
1431	G311.13	Unstable angina
1655	G340.11	Triple vessel disease of the heart
1676	G3z..00	Ischaemic heart disease NOS
1677	G30..15	MI - acute myocardial infarction
1678	G308.00	Inferior myocardial infarction NOS
1792	G3...13	IHD - Ischaemic heart disease
2155	G341000	Ventricular cardiac aneurysm
2491	G30..12	Coronary thrombosis
2901	7928	Transluminal balloon angioplasty of coronary artery
3159	792Dy00	Other specified other bypass of coronary artery
3704	G307.00	Acute subendocardial infarction
3999	G340000	Single coronary vessel disease
4017	G32..00	Old myocardial infarction
4656	G311.11	Crescendo angina
5030	ZV45K00	[V]Presence of coronary artery bypass graft
5254	G340100	Double coronary vessel disease
5387	G301.00	Other specified anterior myocardial infarction
5413	G340.00	Coronary atherosclerosis
5674	ZV45K11	[V]Presence of coronary artery bypass graft - CABG
5703	7928.11	Percutaneous balloon coronary angioplasty
5744	7927500	Open angioplasty of coronary artery
5904	792..00	Coronary artery operations
6182	7929y00	Other therapeutic transluminal op on coronary artery OS
6331	G341.00	Aneurysm of heart
6336	14A5.00	H/O: angina pectoris
6980	ZV45L00	[V]Status following coronary angioplasty NOS
7134	7921.11	Other autograft bypass of coronary artery
7137	7920y00	Saphenous vein graft replacement of coronary artery OS
7320	G343.00	Ischaemic cardiomyopathy
7347	G311100	Unstable angina
7442	7920200	Saphenous vein graft replacement of three coronary arteries
7609	7921z00	Other autograft replacement of coronary artery NOS
7634	7920100	Saphenous vein graft replacement of two coronary arteries
7696	G33z200	Syncope anginosa
8312	7920.11	Saphenous vein graft bypass of coronary artery
8568	G37..00	Cardiac syndrome X
8679	7920000	Saphenous vein graft replacement of one coronary artery
8935	G302.00	Acute inferolateral infarction
8942	7929400	Insertion of coronary artery stent
9276	G31y000	Acute coronary insufficiency
9413	G31y.00	Other acute and subacute ischaemic heart disease
9414	7921	Other autograft replacement of coronary artery
9507	G307000	Acute non-Q wave infarction
9555	G33z500	Post infarct angina
10209	7921200	Autograft replacement of three coronary arteries NEC
10562	G307100	Acute non-ST segment elevation myocardial infarction
10603	792z.00	Coronary artery operations NOS
11048	G331.11	Variant angina pectoris
11610	7920300	Saphenous vein graft replacement of four+ coronary arteries
11983	G311500	Acute coronary syndrome
12139	G300.00	Acute anterolateral infarction
12229	G30X000	Acute ST segment elevation myocardial infarction
12734	SP07600	Coronary artery bypass graft occlusion
12804	G33z700	Stable angina
12986	G331.00	Prinzmetal's angina
13566	G30..11	Attack - heart
13571	G30..16	Thrombosis - coronary
14658	G30z.00	Acute myocardial infarction NOS
14897	G301z00	Anterior myocardial infarction NOS
14898	G305.00	Lateral myocardial infarction NOS
15661	G310.11	Dressler's syndrome
15754	G34z.00	Other chronic ischaemic heart disease NOS
16408	G32..11	Healed myocardial infarction
17133	G30A.00	Mural thrombosis
17307	G311200	Angina at rest
17464	G32..12	Personal history of myocardial infarction
17689	G30..17	Silent myocardial infarction
17872	G301100	Acute anteroseptal infarction
18118	G311400	Worsening angina
18125	G330000	Nocturnal angina
18249	7920	Saphenous vein graft replacement of coronary artery
18643	ZV45800	[V]Presence of coronary angioplasty implant and graft
18670	7928000	Percut transluminal balloon angioplasty one coronary artery
18842	G35..00	Subsequent myocardial infarction
18889	G34z000	Asymptomatic coronary heart disease
18913	ZV45700	[V]Presence of aortocoronary bypass graft
19046	7929300	Rotary blade coronary angioplasty
19193	7923z00	Prosthetic replacement of coronary artery NOS
19402	7923	Prosthetic replacement of coronary artery
19413	7921100	Autograft replacement of two coronary arteries NEC
19655	G311.14	Angina at rest
20095	G330.00	Angina decubitus
20903	7A6G100	Peroperative angioplasty
21844	G31y300	Transient myocardial ischaemia
22020	792B000	Endarterectomy of coronary artery NEC
22383	G3y..00	Other specified ischaemic heart disease
22647	7925311	LIMA single anastomosis
22828	7929000	Percutaneous transluminal laser coronary angioplasty
23078	G34y100	Chronic myocardial ischaemia
23579	G310.00	Postmyocardial infarction syndrome
23708	G361.00	Atrial septal defect/curr comp folow acut myocardal infarct
23892	G304.00	Posterior myocardial infarction NOS
24126	G360.00	Haemopericardium/current comp folow acut myocard infarct
24540	G34y000	Chronic coronary insufficiency
24888	7929	Other therapeutic transluminal operations on coronary artery
25842	G33z.00	Angina pectoris NOS
26863	G33z600	New onset angina
27484	G341.11	Cardiac aneurysm
27951	G31..00	Other acute and subacute ischaemic heart disease
27977	G31yz00	Other acute and subacute ischaemic heart disease NOS
28138	G34..00	Other chronic ischaemic heart disease
28554	G33zz00	Angina pectoris NOS
28736	G30y000	Acute atrial infarction
28837	7925.11	Creation of bypass from mammary artery to coronary artery
29421	G344.00	Silent myocardial ischaemia
29553	G366.00	Thrombosis atrium,auric append&vent/curr comp foll acute MI
29643	G303.00	Acute inferoposterior infarction
29758	G30X.00	Acute transmural myocardial infarction of unspecif site
29902	G330z00	Angina decubitus NOS
30330	G309.00	Acute Q-wave infarct
30421	G30..13	Cardiac rupture following myocardial infarction (MI)
31519	7925100	Double implant of mammary arteries into coronary arteries
31540	7924200	Revision of bypass for three coronary arteries
31556	7922	Allograft replacement of coronary artery
31571	792y.00	Other specified operations on coronary artery
31679	7929z00	Other therapeutic transluminal op on coronary artery NOS
32272	G38..00	Postoperative myocardial infarction
32450	G33z400	Ischaemic chest pain
32651	7922.11	Allograft bypass of coronary artery
32854	G30B.00	Acute posterolateral myocardial infarction
33461	7924	Revision of bypass for coronary artery
33471	792Dz00	Other bypass of coronary artery NOS
33620	792B.00	Repair of coronary artery NEC
33650	7929100	Percut transluminal coronary thrombolysis with streptokinase
33718	7925000	Double anastomosis of mammary arteries to coronary arteries
33735	7928100	Percut translum balloon angioplasty mult coronary arteries
34328	G311300	Refractory angina
34633	G34y.00	Other specified chronic ischaemic heart disease
34803	G30y.00	Other acute myocardial infarction
34963	792D.00	Other bypass of coronary artery
34965	792A.00	Diagnostic transluminal operations on coronary artery
35119	G501.00	Post infarction pericarditis
35674	14A3.00	H/O: myocardial infarct <60
35713	G34yz00	Other specified chronic ischaemic heart disease NOS
36011	7923.11	Prosthetic bypass of coronary artery
36423	G36..00	Certain current complication follow acute myocardial infarct
36523	G311.00	Preinfarction syndrome
36609	G342.00	Atherosclerotic cardiovascular disease
36854	G332.00	Coronary artery spasm
37657	G362.00	Ventric septal defect/curr comp fol acut myocardal infarctn
37682	7925	Connection of mammary artery to coronary artery
37719	7925y00	Connection of mammary artery to coronary artery OS
38609	G351.00	Subsequent myocardial infarction of inferior wall
38813	7A54500	Rotary blade angioplasty
39449	G312.00	Coronary thrombosis not resulting in myocardial infarction
39546	Gyu3000	[X]Other forms of angina pectoris
39655	G311.12	Impending infarction
39693	G31y200	Subendocardial ischaemia
40399	14A4.00	H/O: myocardial infarct >60
40429	G301000	Acute anteroapical infarction
40996	7929111	Percut translum coronary thrombolytic therapy- streptokinase
41221	G30y200	Acute septal infarction
41547	7928y00	Transluminal balloon angioplasty of coronary artery OS
41677	G341z00	Aneurysm of heart NOS
41757	7927z00	Other open operation on coronary artery NOS
41835	G384.00	Postoperative subendocardial myocardial infarction
42304	7929500	Insertion of drug-eluting coronary artery stent
42462	7928200	Percut translum balloon angioplasty bypass graft coronary a
42708	7921300	Autograft replacement of four of more coronary arteries NEC
43939	793G.00	Perc translumin balloon angioplasty stenting coronary artery
44561	7921000	Autograft replacement of one coronary artery NEC
44585	792Bz00	Repair of coronary artery NOS
44723	7925200	Single anast mammary art to left ant descend coronary art
45370	7922300	Allograft replacement of four or more coronary arteries
45809	G350.00	Subsequent myocardial infarction of anterior wall
45886	7922200	Allograft replacement of three coronary arteries
46017	G30yz00	Other acute myocardial infarction NOS
46112	G380.00	Postoperative transmural myocardial infarction anterior wall
46166	G35X.00	Subsequent myocardial infarction of unspecified site
46276	G381.00	Postoperative transmural myocardial infarction inferior wall
47788	7927	Other open operations on coronary artery
48206	7927300	Transposition of coronary artery NEC
48767	7922z00	Allograft replacement of coronary artery NOS
48822	7925011	LIMA sequential anastomosis
50372	14AH.00	H/O: Myocardial infarction in last year
51507	7925300	Single anastomosis of mammary artery to coronary artery NEC
51515	7920z00	Saphenous vein graft replacement coronary artery NOS
51702	7927400	Exploration of coronary artery
52938	7924000	Revision of bypass for one coronary artery
54251	G311z00	Preinfarction syndrome NOS
54535	G33z100	Stenocardia
55092	792C000	Replacement of coronary arteries using multiple methods
55137	G311011	MI - myocardial infarction aborted
55598	792C.00	Other replacement of coronary artery
56905	792Ay00	Diagnostic transluminal operation on coronary artery OS
56990	7925z00	Connection of mammary artery to coronary artery NOS
57062	14AJ.00	H/O: Angina in last year
57241	7922100	Allograft replacement of two coronary arteries
57634	7924z00	Revision of bypass for coronary artery NOS
58198	K306 A
58256	K3043C
58401	K3043T
59189	G363.00	Ruptur cardiac wall w'out haemopericard/cur comp fol ac MI
59193	G341200	Aneurysm of coronary vessels
59423	7922y00	Other specified allograft replacement of coronary artery
59940	G364.00	Ruptur chordae tendinae/curr comp fol acute myocard infarct
60067	793G000	Perc translum ball angio insert 1-2 drug elut stents cor art
60753	7926300	Single implantation thoracic artery into coronary artery NEC
61208	793Gz00	Perc translum balloon angioplasty stenting coronary art NOS
61248	792Az00	Diagnostic transluminal operation on coronary artery NOS
61310	7921y00	Other autograft replacement of coronary artery OS
62608	7926000	Double anastom thoracic arteries to coronary arteries NEC
62626	G30y100	Acute papillary muscle infarction
63153	7924500	Revision of implantation of thoracic artery into heart
63467	G306.00	True posterior myocardial infarction
64923	7A6H300	Prosthetic graft patch angioplasty
66236	7923200	Prosthetic replacement of three coronary arteries
66388	G33z000	Status anginosus
66583	7929200	Percut translum inject therap subst to coronary artery NEC
66664	7923100	Prosthetic replacement of two coronary arteries
66921	7A6H400	Percutaneous transluminal angioplasty of vascular graft
67087	G341100	Other cardiac wall aneurysm
67554	7924100	Revision of bypass for two coronary arteries
67591	7926200	Single anastomosis of thoracic artery to coronary artery NEC
67761	7923300	Prosthetic replacement of four or more coronary arteries
68123	7925312	RIMA single anastomosis
68139	7925400	Single implantation of mammary artery into coronary artery
68357	G31y100	Microinfarction of heart
68748	G38z.00	Postoperative myocardial infarction, unspecified
69247	792By00	Other specified repair of coronary artery
69474	G365.00	Rupture papillary muscle/curr comp fol acute myocard infarct
70111	7922000	Allograft replacement of one coronary artery
70755	792Cz00	Replacement of coronary artery NOS
72562	G353.00	Subsequent myocardial infarction of other sites
72780	7926z00	Connection of other thoracic artery to coronary artery NOS
74092	4109N
74151	4139N
74336	4139U
74379	4119N
74480	4139
74618	4109NA
74634	4130
74650	4109H
74803	4100N
75123	4109NC
75840	4109TC
76830	4109NH
76831	429 AH
77092	4119P
77280	4109CL
77374	4139AA
77984	4129T
79034	4139M
79268	4139CO
79499	4139E
80024	4130E
81779	K3043
83376	4109HE
84228	4109TL
84273	4129TH
84291	4109TM
84418	4139C
84951	4129B
85001	4100NA
85947	793G200	Perc translum balloon angioplasty insert 1-2 stents cor art
86071	7928300	Percut translum cutting balloon angioplasty coronary artery
86094	4139AT
87849	793G100	Perc tran ball angio ins 3 or more drug elut stents cor art
87937	4109TE
88735	4139PB
89513	4100T
89832	4139PA
90211	4109CA
91358	4109CR
91532	4139PC
91774	G341300	Acquired atrioventricular fistula of heart
92233	7925012	RIMA sequential anastomosis
92419	7923000	Prosthetic replacement of one coronary artery
92927	793G300	Percutaneous cor balloon angiop 3 more stents cor art NEC
93618	7929600	Percutaneous transluminal atherectomy of coronary artery
93706	793H000	Percutaneous transluminal balloon dilation cardiac conduit
93828	792Cy00	Other specified replacement of coronary artery
95382	7927y00	Other specified other open operation on coronary artery
96804	7926	Connection of other thoracic artery to coronary artery
96838	Gyu3400	[X]Acute transmural myocardial infarction of unspecif site
97953	7924y00	Other specified revision of bypass for coronary artery
99991	Gyu3600	[X]Subsequent myocardial infarction of unspecified site
101569	7924300	Revision of bypass for four or more coronary arteries
105250	G341111	Mural cardiac aneurysm
105479	G39..00	Coronary microvascular disease
106812	G383.00	Postoperative transmural myocardial infarction unspec site
109035	Gyu3500	[X]Subsequent myocardial infarction of other sites

## Sheet: CHD ICD-10 codes
ICD-10 codes to identify CHD
ICD-10 code	Description
I20	Angina pectoris
I20.0	Unstable angina
I20.1	Angina pectoris with documented spasm
I20.8	Other forms of angina pectoris
I20.9	Angina pectoris, unspecified
I21	Acute myocardial infarction
I21.0	Acute transmural myocardial infarction of anterior wall
I21.1	Acute transmural myocardial infarction of inferior wall
I21.2	Acute transmural myocardial infarction of other sites
I21.3	Acute transmural myocardial infarction of unspecified site
I21.4	Acute subendocardial myocardial infarction
I21.9	Acute myocardial infarction, unspecified
I22	Subsequent myocardial infarction
I22.0	Subsequent myocardial infarction of anterior wall
I22.1	Subsequent myocardial infarction of inferior wall
I22.8	Subsequent myocardial infarction of other sites
I22.9	Subsequent myocardial infarction of unspecified site
I23	Certain current complications following acute myocardial infarction
I23.0	Haemopericardium as current complication following acute myocardial infarction
I23.1	Atrial septal defect as current complication following acute myocardial infarction
I23.2	Ventricular septal defect as current complication following acute myocardial infarction
I23.3	Rupture of cardiac wall without haemopericardium as current complication following acute myocardial infarction
I23.4	Rupture of chordae tendineae as current complication following acute myocardial infarction
I23.5	Rupture of papillary muscle as current complication following acute myocardial infarction
I23.6	Thrombosis of atrium, auricular appendage, and ventricle as current complications following acute myocardial infarction
I23.8	Other current complications following acute myocardial infarction
I24	Other acute ischaemic heart diseases
I24.0	Coronary thrombosis not resulting in myocardial infarction
I24.1	Dressler syndrome
I24.8	Other forms of acute ischaemic heart disease
I24.9	Acute ischaemic heart disease, unspecified
I25	Chronic ischaemic heart disease
I25.0	Atherosclerotic cardiovascular disease, so described
I25.1	Atherosclerotic heart disease
I25.2	Old myocardial infarction
I25.3	Aneurysm of heart
I25.4	Coronary artery aneurysm and dissection
I25.5	Ischaemic cardiomyopathy
I25.6	Silent myocardial ischaemia
I25.8	Other forms of chronic ischaemic heart disease
I25.9	Chronic ischaemic heart disease, unspecified
Z95	Presence of cardiac and vascular implants and grafts
Z95.5	Presence of coronary angioplasty implant and graft
T82	Complications of cardiac and vascular prosthetic devices, implants and grafts
T82.2	Mechanical complication of coronary artery bypass and valve grafts
T82.8	Other specified complications of cardiac and vascular prosthetic devices, implants and grafts
T82.9	Unspecified complication of cardiac and vascular prosthetic device, implant and graft

## Sheet: Chronic MSK Read codes
Read codes to identify patients with chronic musculoskeletal condition
From ClinicalCodes.org: https://clinicalcodes.rss.mhs.man.ac.uk/medcodes/article/9/codelist/osteoarthritis/
medcode	readcode	Description
3057	N05..00	Osteoarthritis and allied disorders
4353	N050.00	Generalised osteoarthritis - OA
38631	N050000	Generalised osteoarthritis of unspecified site
36327	N050100	Generalised osteoarthritis of the hand
23676	N050200	Generalised osteoarthritis of multiple sites
23646	N050400	Primary generalized osteoarthrosis
38019	N050600	Erosive osteoarthrosis
34867	N050z00	Generalised osteoarthritis NOS
32839	N051.00	Localised, primary osteoarthritis
54224	N051000	Localised, primary osteoarthritis of unspecified site
396	N05..11	Osteoarthritis
24022	N051100	Localised, primary osteoarthritis of the shoulder region
24217	N051200	Localised, primary osteoarthritis of the upper arm
34806	N051300	Localised, primary osteoarthritis of the forearm
21350	N051400	Localised, primary osteoarthritis of the hand
15839	N051500	Localised, primary osteoarthritis of the pelvic region/thigh
21159	N051600	Localised, primary osteoarthritis of the lower leg
25793	N051700	Localised, primary osteoarthritis of the ankle and foot
20472	N051800	Localised, primary osteoarthritis of other specified site
24958	N051D00	Localised, primary osteoarthritis of the wrist
28908	N051E00	Localised, primary osteoarthritis of toe
18602	N051F00	Localised, primary osteoarthritis of elbow
20660	N051z00	Localised, primary osteoarthritis NOS
42045	N052.00	Localised, secondary osteoarthritis
68712	N052000	Localised, secondary osteoarthritis of unspecified site
33574	N052100	Localised, secondary osteoarthritis of the shoulder region
41088	N052200	Localised, secondary osteoarthritis of the upper arm
45815	N052300	Localised, secondary osteoarthritis of the forearm
23638	N052400	Localised, secondary osteoarthritis of the hand
44041	N052500	Localised, secondary osteoarthritis of pelvic region/thigh
33479	N052600	Localised, secondary osteoarthritis of the lower leg
34035	N052700	Localised, secondary osteoarthritis of the ankle and foot
32891	N052800	Localised, secondary osteoarthritis of other specified site
57912	N052z00	Localised, secondary osteoarthritis NOS
34122	N053.00	Localised osteoarthritis, unspecified
49545	N053000	Localised osteoarthritis, unspecified, of unspecified site
15441	N053100	Localised osteoarthritis, unspecified, of shoulder region
59637	N053200	Localised osteoarthritis, unspecified, of the upper arm
60537	N053300	Localised osteoarthritis, unspecified, of the forearm
16242	N053400	Localised osteoarthritis, unspecified, of the hand
20626	N053500	Localised osteoarthritis, unspecified, pelvic region/thigh
34804	N053600	Localised osteoarthritis, unspecified, of the lower leg
1296	N053611	Patellofemoral osteoarthritis
4461	N053700	Localised osteoarthritis, unspecified, of the ankle and foot
18112	N053800	Localised osteoarthritis, unspecified, of other spec site
31200	N053z00	Localised osteoarthritis, unspecified, NOS
21528	N054.00	Oligoarticular osteoarthritis, unspecified
48214	N054000	Oligoarticular osteoarthritis, unspec, of unspecified sites
52095	N054100	Oligoarticular osteoarthritis, unspecified, of shoulder
97073	N054200	Oligoarticular osteoarthritis, unspecified, of upper arm
59616	N054400	Oligoarticular osteoarthritis, unspecified, of hand
68648	N054500	Oligoarticular osteoarthritis, unspecified, of pelvis/thigh
41090	N054600	Oligoarticular osteoarthritis, unspecified, of lower leg
72109	N054700	Oligoarticular osteoarthritis, unspecified, of ankle/foot
41985	N054800	Oligoarticular osteoarthritis, unspecified, other spec sites
57267	N054900	Oligoarticular osteoarthritis, unspecified, multiple sites
53858	N054z00	Osteoarthritis of more than one site, unspecified, NOS
5776	N05z.00	Osteoarthritis NOS
35527	N05z000	Osteoarthritis NOS, of unspecified site
3147	N05z100	Osteoarthritis NOS, of shoulder region
50848	N05z200	Osteoarthritis NOS, of the upper arm
639	N05z211	Elbow osteoarthritis NOS
24152	N05z300	Osteoarthritis NOS, of the forearm
15206	N05z311	Wrist osteoarthritis NOS
658	N05z400	Osteoarthritis NOS, of the hand
4490	N05z411	Finger osteoarthritis NOS
1959	N05z412	Thumb osteoarthritis NOS
4967	N05z500	Osteoarthritis NOS, pelvic region/thigh
2209	N05z511	Hip osteoarthritis NOS
15144	N05z600	Osteoarthritis NOS, of the lower leg
665	N05z611	Knee osteoarthritis NOS
15447	N05z700	Osteoarthritis NOS, of ankle and foot
52897	N05z711	Ankle osteoarthritis NOS
1312	N05z712	Foot osteoarthritis NOS
4878	N05z713	Toe osteoarthritis NOS
15052	N05z800	Osteoarthritis NOS, other specified site
5802	N05z900	Osteoarthritis NOS, of shoulder
3814	N05zA00	Osteoarthritis NOS, of sternoclavicular joint
2229	N05zB00	Osteoarthritis NOS, of acromioclavicular joint
19713	N05zC00	Osteoarthritis NOS, of elbow
65748	N05zD00	Osteoarthritis NOS, of distal radio-ulnar joint
9649	N05zE00	Osteoarthritis NOS, of wrist
7866	N05zF00	Osteoarthritis NOS, of MCP joint
11032	N05zG00	Osteoarthritis NOS, of PIP joint of finger
9681	N05zH00	Osteoarthritis NOS, of DIP joint of finger
6812	N05zJ00	Osteoarthritis NOS, of hip
34023	N05zK00	Osteoarthritis NOS, of sacro-iliac joint
2487	N05zL00	Osteoarthritis NOS, of knee
70425	N05zM00	Osteoarthritis NOS, of tibio-fibular joint
8202	N05zN00	Osteoarthritis NOS, of ankle
40972	N05zP00	Osteoarthritis NOS, of subtalar joint
55388	N05zQ00	Osteoarthritis NOS, of talonavicular joint
54350	N05zR00	Osteoarthritis NOS, of other tarsal joint
6887	N05zS00	Osteoarthritis NOS, of 1st MTP joint
9010	N05zT00	Osteoarthritis NOS, of lesser MTP joint
27834	N05zU00	Osteoarthritis NOS, of IP joint of toe
27972	N05zz00	Osteoarthritis NOS
17092	N110.12	Osteoarthritis cervical spine
7429	N11..12	Osteoarthritis of spine
18826	N11D.00	Osteoarthritis of spine
41378	N11D000	Osteoarthritis of cervical spine
47024	N11D100	Osteoarthritis of thoracic spine
22452	N11D200	Osteoarthritis of lumbar spine
53184	N11D300	Osteoarthritis of spine NOS
829	N11z.11	Osteoarthritis spine

## Sheet: Chronic MSK ICD-10 codes
ICD-10 codes to identify chronic musculoskeletal condition
ICD-10 code	Description
M15	Polyarthrosis
M15.0	Primary generalized (osteo)arthrosis
M15.1	Heberden nodes (with arthropathy)
M15.2	Bouchard nodes (with arthropathy)
M15.3	Secondary multiple arthrosis
M15.4	Erosive (osteo)arthrosis
M15.8	Other polyarthrosis
M15.9	Polyarthrosis, unspecified
M16	Coxarthrosis [arthrosis of hip]
M16.0	Primary coxarthrosis, bilateral
M16.1	Other primary coxarthrosis
M16.2	Coxarthrosis resulting from dysplasia, bilateral
M16.3	Other dysplastic coxarthrosis
M16.4	Post-traumatic coxarthrosis, bilateral
M16.5	Other post-traumatic coxarthrosis
M16.6	Other secondary coxarthrosis, bilateral
M16.7	Other secondary coxarthrosis
M16.9	Coxarthrosis, unspecified
M17	Gonarthrosis [arthrosis of knee]
M17.0	Primary gonarthrosis, bilateral
M17.1	Other primary gonarthrosis
M17.2	Post-traumatic gonarthrosis, bilateral
M17.3	Other post-traumatic gonarthrosis
M17.4	Other secondary gonarthrosis, bilateral
M17.5	Other secondary gonarthrosis
M17.9	Gonarthrosis, unspecified
M18	Arthrosis of first carpometacarpal joint
M18.0	Primary arthrosis of first carpometacarpal joints, bilateral
M18.1	Other primary arthrosis of first carpometacarpal joint
M18.2	Post-traumatic arthrosis of first carpometacarpal joints, bilateral
M18.3	Other post-traumatic arthrosis of first carpometacarpal joint
M18.4	Other secondary arthrosis of first carpometacarpal joints, bilateral
M18.5	Other secondary arthrosis of first carpometacarpal joint
M18.9	Arthrosis of first carpometacarpal joint, unspecified
M19	Other arthrosis
M19.0	Primary arthrosis of other joints
M19.1	Post-traumatic arthrosis of other joints
M19.2	Other secondary arthrosis
M19.8	Other specified arthrosis
M19.9	Arthrosis, unspecified
M47	Spondylosis
M47.2	Other spondylosis with radiculopathy
M47.8	Other spondylosis
M47.9	Spondylosis, unspecified

## Sheet: Depression READ codes
Read codes to identify patients with depression
From CPRD @ Cambridge Codes Lists: https://www.phpc.cam.ac.uk/pcu/research/research-groups/crmh/cprd_cam/codelists/v11/
medcode	readcode	Description
324	E2B..00	Depressive disorder NEC
543	Eu32z11	[X]Depression NOS
595	E112.14	Endogenous depression
655	E200300	Anxiety with depression
1055	E135.00	Agitated depression
1131	E204.00	Neurotic depression reactive type
1533	E290.00	Brief depressive reaction
1908	2257	O/E - depressed
1996	1B17.00	Depressed
2639	E204.11	Postnatal depression
2716	1465	H/O: depression
2923	62T1.00	Puerperal depression
2970	Eu32z00	[X]Depressive episode, unspecified
2972	E2B0.00	Postviral depression
3291	Eu32z12	[X]Depressive disorder NOS
3292	Eu33.00	[X]Recurrent depressive disorder
4323	E2B1.00	Chronic depression
4639	Eu32.00	[X]Depressive episode
4824	1B17.11	C/O - feeling depressed
4979	Eu53012	[X]Postpartum depression NOS
5879	E112.11	Agitated depression
5987	Eu32z14	[X] Reactive depression NOS
6482	E113700	Recurrent depression
6546	E112.12	Endogenous depression first episode
6854	Eu32y00	[X]Other depressive episodes
6932	E113.11	Endogenous depression - recurrent
6950	E112.13	Endogenous depression first episode
7011	E112z00	Single major depressive episode NOS
7604	Eu32.13	[X]Single episode of reactive depression
7737	Eu34113	[X]Neurotic depression
7749	Eu41211	[X]Mild anxiety depression
7953	Eu34100	[X]Dysthymia
8584	Eu34111	[X]Depressive neurosis
8826	Eu33.15	[X]SAD - Seasonal affective disorder
8851	Eu33.11	[X]Recurrent episodes of depressive reaction
8902	Eu33.13	[X]Recurrent episodes of reactive depression
9055	Eu32.11	[X]Single episode of depressive reaction
9183	E11z200	Masked depression
9211	Eu32100	[X]Moderate depressive episode
9667	Eu32200	[X]Severe depressive episode without psychotic symptoms
9796	1B1U.00	Symptoms of depression
10015	1BT..00	Depressed mood
10438	1B1U.11	Depressive symptoms
10455	E211200	Depressive personality disorder
10610	E112.00	Single major depressive episode
10667	Eu32400	[X]Mild depression
10720	Eu32y11	[X]Atypical depression
10825	E118.00	Seasonal affective disorder
11252	Eu33212	[X]Major depression, recurrent without psychotic symptoms
11329	Eu33211	[X]Endogenous depression without psychotic symptoms
11717	Eu32000	[X]Mild depressive episode
11913	Eu41200	[X]Mixed anxiety and depressive disorder
12122	9H91.00	Depression medication review
12399	9H90.00	Depression annual review
13307	Eu53011	[X]Postnatal depression NOS
14709	E113200	Recurrent major depressive episodes, moderate
15099	E113.00	Recurrent major depressive episode
15155	E112200	Single major depressive episode, moderate
15219	E112300	Single major depressive episode, severe, without psychosis
15220	Eu34114	[X]Persistant anxiety depression
16506	E112100	Single major depressive episode, mild
16632	E291.00	Prolonged depressive reaction
18510	Eu32.12	[X]Single episode of psychogenic depression
19054	Eu3y111	[X]Recurrent brief depressive episodes
19439	212S.00	Depression resolved
19696	Eu33.12	[X]Recurrent episodes of psychogenic depression
21887	E002100	Senile dementia with depression
22116	Eu33400	[X]Recurrent depressive disorder, currently in remission
22806	Eu32212	[X]Single episode major depression w'out psychotic symptoms
25563	E113z00	Recurrent major depressive episode NOS
25697	E113300	Recurrent major depressive episodes, severe, no psychosis
27491	E11y200	Atypical depressive disorder
27677	E001300	Presenile dementia with depression
28248	Eu32z13	[X]Prolonged single episode of reactive depression
28756	Eu33.14	[X]Seasonal depressive disorder
29342	E113100	Recurrent major depressive episodes, mild
29520	Eu33100	[X]Recurrent depressive disorder, current episode moderate
29784	Eu33000	[X]Recurrent depressive disorder, current episode mild
30405	9H92.00	Depression interim review
30483	8CAa.00	Patient given advice about management of depression
32841	8HHq.00	Referral for guided self-help for depression
32845	Eu92000	[X]Depressive conduct disorder
33469	Eu33200	[X]Recurr depress disorder cur epi severe without psyc sympt
34390	E112000	Single major depressive episode, unspecified
35671	E113000	Recurrent major depressive episodes, unspecified
36246	E290z00	Brief depressive reaction NOS
36616	Eu33z11	[X]Monopolar depression NOS
41989	Eu32211	[X]Single episode agitated depressn w'out psychotic symptoms
42931	9HA0.00	On depression register
43292	E004300	Arteriosclerotic dementia with depression
43324	E112500	Single major depressive episode, partial or unspec remission
44300	Eu33z00	[X]Recurrent depressive disorder, unspecified
44936	9HA1.00	Removed from depression register
47731	Eu33y00	[X]Other recurrent depressive disorders
55384	E113600	Recurrent major depressive episodes, in full remission
56273	E113500	Recurrent major depressive episodes,partial/unspec remission
56609	Eu32y12	[X]Single episode of masked depression NOS
57409	E112600	Single major depressive episode, in full remission
59386	Eu32213	[X]Single episode vital depression w'out psychotic symptoms
73991	Eu33214	[X]Vital depression, recurrent without psychotic symptoms
74050	3004A
74079	3004CA
74155	3004ER
74293	3000E
74296	2962R
74352	3004AM
74470	2962A
74624	3004
74775	2962EN
75087	2962B
75612	3004C
76768	2960AD
77005	3091N
77229	2962AF
78918	3004AB
79163	7902DC
79246	3004B
79553	3091PL
80858	3004E
83126	3091PN
83254	3004PP
84210	3091PF
84554	3004M
85574	2960AC

## Sheet: Depression ICD-10 codes
ICD-10 codes to identify depression
ICD-10 code	Description
F32	Depressive episode
F32.0	Mild depressive episode
F32.1	Moderate depressive episode
F32.2	Severe depressive episode without psychotic symptoms
F32.3	Severe depressive episode with psychotic symptoms
F32.8	Other depressive episodes
F32.9	Depressive episode, unspecified
F33	Recurrent depressive disorder
F33.0	Recurrent depressive disorder, current episode mild
F33.1	Recurrent depressive disorder, current episode moderate
F33.2	Recurrent depressive disorder, current episode severe without psychotic symptoms
F33.3	Recurrent depressive disorder, current episode severe with psychotic symptoms
F33.4	Recurrent depressive disorder, currently in remission
F33.8	Other recurrent depressive disorders
F33.9	Recurrent depressive disorder, unspecified
F34	Persistent mood [affective] disorders
F34.1	Dysthymia
F38	Other mood [affective] disorders
F38.0	Other single mood [affective] disorders
F38.1	Other recurrent mood [affective] disorders
F53.0	Mild mental and behavioural disorders associated with the puerperium, not elsewhere classified
F92.0	Depressive conduct disorder
F41.2	Mixed anxiety and depressive disorder

[truncated: 19 more sheets: Ethnicity - HES, Ethnicity Read codes, Infertility Read codes, Infertility ICD-10 codes, GORD Read codes, GORD ICD-10 codes, HTN Read codes, HTN ICD-10 codes, IIHTN Read codes, IIHTN ICD-10 codes, Liver disease Read codes, Liver disease ICD-10 codes, OSA Read codes, OSA ICD-10 codes, PCOS Read codes, PCOS ICD-10 codes, Smoking Read codes, T2DM Read codes, T2DM ICD-10 codes]
