# Supplementary material for: Access to publicly funded weight management services in England using routine data from primary and secondary care (2007–2020): An observational cohort study
Source: PLoS Med. 2023 Sep 28;20(9):e1004282. doi: 10.1371/journal.pmed.1004282 (PMC10538857; doi:10.1371/journal.pmed.1004282)
Supplement: S5 Appendix — RR, rate ratio; WM, weight management. (TXT) [file pmed.1004282.s006.txt]

**********S5 Appendix: Adjusted rate ratios for weight management (WM) referral within adults eligible for WM referral in England with at least two years of follow-up data in CPRD GOLD (2007-2020)**********
**********People with unknown ethnicity dropped (n=284,156)**********

***MODEL A (with individual co-morbidities)***

poisson outc_vm ib2.gender ib3.age_index_cat ib2.region ib1.e2011_urban_rural ib6.ethnicity ib1.imd2015_5 ib3.smoking_category i.index_year ib1.index_bmi_cat i.comorb1 i.como
> rb2 i.comorb3 i.comorb4 i.comorb5 i.comorb6 i.comorb7 i.comorb8 i.comorb9 i.comorb10 i.comorb11 i.comorb12 i.comorb13, irr vce(robust) 

Iteration 0:   log pseudolikelihood = -142231.35  
Iteration 1:   log pseudolikelihood = -139765.61  
Iteration 2:   log pseudolikelihood = -139729.78  
Iteration 3:   log pseudolikelihood = -139729.76  
Iteration 4:   log pseudolikelihood = -139729.76  

Poisson regression                                   Number of obs = 1,120,814
                                                     Wald chi2(56) =  43976.86
                                                     Prob > chi2   =    0.0000
Log pseudolikelihood = -139729.76                    Pseudo R2     =    0.1170

-----------------------------------------------------------------------------------------
                        |               Robust
                outc_vm |        IRR   std. err.      z    P>|z|     [95% conf. interval]
------------------------+----------------------------------------------------------------
                 gender |
                  Male  |    .698205   .0082102   -30.55   0.000     .6822973    .7144835
                        |
          age_index_cat |
                 18-24  |   .5348213   .0143305   -23.36   0.000     .5074589    .5636591
                 25-34  |   .6012312   .0119396   -25.62   0.000     .5782795    .6250938
                 35-44  |   .9621403   .0142976    -2.60   0.009     .9345217    .9905751
                 55-64  |   .9070016   .0135116    -6.55   0.000     .8809021    .9338743
                 65-74  |    .586048   .0114827   -27.27   0.000      .563969    .6089914
                   75+  |   .1463191   .0063799   -44.08   0.000     .1343342    .1593733
                        |
                 region |
            North East  |   1.570564   .0492517    14.40   0.000     1.476939    1.670124
Yorkshire & The Humber  |    .604812   .0241551   -12.59   0.000     .5592743    .6540574
         East Midlands  |   1.557073   .0474869    14.52   0.000     1.466728    1.652984
         West Midlands  |   2.118772    .035816    44.42   0.000     2.049724    2.190146
       East of England  |   .4339692   .0136597   -26.52   0.000     .4080058    .4615848
            South West  |   .9728431   .0203781    -1.31   0.189     .9337116    1.013615
         South Central  |   1.204451    .023996     9.34   0.000     1.158326    1.252413
                London  |   1.078798   .0232526     3.52   0.000     1.034173    1.125348
      South East Coast  |   1.598173   .0286304    26.17   0.000     1.543032    1.655284
                        |
      e2011_urban_rural |
                 Rural  |   .8837614   .0150071    -7.28   0.000     .8548321    .9136698
                        |
              ethnicity |
                 Asian  |   .9923055   .0303592    -0.25   0.801     .9345515    1.053629
                 Black  |    1.19912   .0361585     6.02   0.000     1.130304    1.272126
                 Mixed  |   1.007254   .0641144     0.11   0.910     .8891151    1.141091
                 Other  |   .9297419   .0444684    -1.52   0.128     .8465459    1.021114
                        |
              imd2015_5 |
                     2  |   1.122191   .0185859     6.96   0.000     1.086348    1.159216
                     3  |   .9865406   .0170838    -0.78   0.434     .9536188    1.020599
                     4  |   1.096275   .0186701     5.40   0.000     1.060286    1.133486
                     5  |   1.161513   .0197465     8.81   0.000     1.123448    1.200867
                        |
       smoking_category |
               current  |   .9268327   .0124838    -5.64   0.000      .902685    .9516264
             ex-smoker  |   .9961141   .0124182    -0.31   0.755     .9720698    1.020753
                        |
             index_year |
                  2008  |   .9579981   .0153718    -2.67   0.007     .9283388    .9886049
                  2009  |   .9277468   .0174375    -3.99   0.000     .8941917     .962561
                  2010  |    .847091   .0183045    -7.68   0.000     .8119638    .8837377
                  2011  |    .887995   .0201543    -5.23   0.000     .8493591    .9283884
                  2012  |   .9589229     .02164    -1.86   0.063     .9174335    1.002289
                  2013  |   1.237992   .0262932    10.05   0.000     1.187516    1.290613
                  2014  |   1.290215   .0304898    10.78   0.000     1.231819     1.35138
                  2015  |   1.223636   .0335237     7.37   0.000     1.159663    1.291137
                  2016  |   1.307798    .040608     8.64   0.000     1.230582     1.38986
                  2017  |   1.235882   .0437104     5.99   0.000     1.153113    1.324592
                  2018  |   1.293004   .0729179     4.56   0.000     1.157702    1.444118
                        |
          index_bmi_cat |
 23.0-24.9 (BAME only)  |   .3564311   .0342201   -10.75   0.000     .2952934    .4302269
             30.0-34.9  |   2.831244   .0394865    74.62   0.000     2.754901    2.909704
             35.0-39.9  |   4.193697    .066992    89.74   0.000     4.064429    4.327075
                40.0 +  |   6.203929   .1062493   106.57   0.000      5.99914    6.415708
            READ codes  |    8.82097   .1886338   101.81   0.000     8.458896    9.198543
                        |
                comorb1 |
                     Y  |   1.074956   .0133205     5.83   0.000     1.049163    1.101384
                        |
                comorb2 |
                     Y  |   1.003937   .0127902     0.31   0.758     .9791794    1.029321
                        |
                comorb3 |
                     Y  |   .8294553   .0150468   -10.31   0.000     .8004823     .859477
                        |
                comorb4 |
                     Y  |   1.164503   .0134371    13.20   0.000     1.138462    1.191139
                        |
                comorb5 |
                     Y  |   1.106052   .0311645     3.58   0.000     1.046627    1.168852
                        |
                comorb6 |
                     Y  |   1.131524   .0126822    11.02   0.000     1.106938    1.156656
                        |
                comorb7 |
                     Y  |   .7817867   .0099213   -19.40   0.000      .762581     .801476
                        |
                comorb8 |
                     Y  |   1.291376   .1135353     2.91   0.004     1.086968    1.534224
                        |
                comorb9 |
                     Y  |   1.020615   .0289779     0.72   0.472     .9653708    1.079021
                        |
               comorb10 |
                     Y  |   1.210254   .0153795    15.02   0.000     1.180483    1.240776
                        |
               comorb11 |
                     Y  |   1.624507   .0392823    20.07   0.000     1.549311    1.703352
                        |
               comorb12 |
                     Y  |    1.29052   .0386159     8.52   0.000      1.21701    1.368469
                        |
               comorb13 |
                     Y  |   .9226686   .0131461    -5.65   0.000      .897259    .9487976
                  _cons |    .016252   .0004011  -166.93   0.000     .0154847    .0170574
-----------------------------------------------------------------------------------------
Note: _cons estimates baseline incidence rate.

Comorb 1=Anxiety, comorb2=Asthma, comorb3=Coronary Heart Disease, comorb4=Depression, comorb5=Fertility problems, comorb6=Gastro-oesophageal reflux, 
comorb7=Hypertension, comorb8=Idiopathic Intracranial Hypertension, comorb9=Liver disease, comorb10=Chronic musculoskeletal pain, 
comorb11=Obstructive sleep apnoea, comorb12=Polycystic ovarian syndrome, comorb13=Type 2 diabetes


***MODEL B - with total number of comorbidities***

poisson outc_vm ib2.gender ib3.age_index_cat ib2.region ib1.e2011_urban_rural ib6.ethnicity ib1.imd2015_5 ib3.smoking_category i.index_year ib1.index_bmi_cat i.comorb_total, 
> irr vce(robust) 

Iteration 0:   log pseudolikelihood = -142683.34  
Iteration 1:   log pseudolikelihood = -140438.13  
Iteration 2:   log pseudolikelihood = -140403.15  
Iteration 3:   log pseudolikelihood = -140403.13  
Iteration 4:   log pseudolikelihood = -140403.13  

Poisson regression                                   Number of obs = 1,120,814
                                                     Wald chi2(49) =  41680.67
                                                     Prob > chi2   =    0.0000
Log pseudolikelihood = -140403.13                    Pseudo R2     =    0.1128

-----------------------------------------------------------------------------------------
                        |               Robust
                outc_vm |        IRR   std. err.      z    P>|z|     [95% conf. interval]
------------------------+----------------------------------------------------------------
                 gender |
                  Male  |    .658776   .0074445   -36.93   0.000     .6443455    .6735297
                        |
          age_index_cat |
                 18-24  |   .5677413   .0151473   -21.22   0.000     .5388161    .5982194
                 25-34  |   .6466363   .0125823   -22.41   0.000     .6224398    .6717733
                 35-44  |   1.010158   .0147094     0.69   0.488     .9817354    1.039403
                 55-64  |   .8618884   .0126102   -10.16   0.000     .8375238    .8869618
                 65-74  |    .531118    .010027   -33.52   0.000     .5118246    .5511388
                   75+  |   .1265445   .0054617   -47.89   0.000       .11628    .1377151
                        |
                 region |
            North East  |   1.582668   .0497156    14.62   0.000     1.488166    1.683171
Yorkshire & The Humber  |    .599079   .0239274   -12.83   0.000     .5539708    .6478603
         East Midlands  |   1.555248   .0473984    14.49   0.000     1.465069    1.650978
         West Midlands  |   2.130549   .0360001    44.76   0.000     2.061146    2.202289
       East of England  |   .4361613   .0137219   -26.37   0.000     .4100792    .4639022
            South West  |    .973765   .0203722    -1.27   0.204     .9346438    1.014524
         South Central  |   1.212217   .0241162     9.67   0.000     1.165859    1.260417
                London  |   1.075891   .0231346     3.40   0.001      1.03149    1.122203
      South East Coast  |   1.594273    .028404    26.18   0.000     1.539563    1.650927
                        |
      e2011_urban_rural |
                 Rural  |   .8873379   .0150919    -7.03   0.000     .8582459    .9174162
                        |
              ethnicity |
                 Asian  |   .9472424   .0288508    -1.78   0.075     .8923506    1.005511
                 Black  |   1.143314   .0343622     4.46   0.000      1.07791    1.212686
                 Mixed  |   .9809654   .0625579    -0.30   0.763     .8657072    1.111569
                 Other  |   .9065091   .0433109    -2.05   0.040     .8254747    .9954984
                        |
              imd2015_5 |
                     2  |   1.120532   .0185831     6.86   0.000     1.084696    1.157553
                     3  |   .9823449   .0170358    -1.03   0.304     .9495164    1.016308
                     4  |   1.091302   .0185981     5.13   0.000     1.055453    1.128369
                     5  |   1.153814   .0196128     8.42   0.000     1.116007    1.192902
                        |
       smoking_category |
               current  |   .9381381   .0125582    -4.77   0.000     .9138446    .9630775
             ex-smoker  |   1.001054   .0124981     0.08   0.933      .976855    1.025852
                        |
             index_year |
                  2008  |   .9884262   .0158331    -0.73   0.467      .957876    1.019951
                  2009  |    .963117   .0180683    -2.00   0.045      .928347    .9991893
                  2010  |   .8820984   .0190557    -5.81   0.000     .8455295    .9202489
                  2011  |   .9304278   .0210979    -3.18   0.001     .8899822    .9727115
                  2012  |   1.010532   .0228199     0.46   0.643     .9667814    1.056263
                  2013  |    1.30604   .0277588    12.56   0.000     1.252751    1.361595
                  2014  |   1.365375   .0322685    13.18   0.000     1.303573    1.430108
                  2015  |   1.291395   .0353671     9.34   0.000     1.223905    1.362608
                  2016  |   1.377444    .042697    10.33   0.000     1.296251    1.463723
                  2017  |   1.302414   .0460664     7.47   0.000     1.215184    1.395905
                  2018  |   1.364688   .0772496     5.49   0.000     1.221378    1.524813
                        |
          index_bmi_cat |
 23.0-24.9 (BAME only)  |   .3568325   .0342652   -10.73   0.000     .2956153    .4307268
             30.0-34.9  |   2.793914   .0389922    73.62   0.000     2.718526    2.871392
             35.0-39.9  |   4.089088   .0651135    88.44   0.000     3.963439    4.218721
                40.0 +  |   6.059928   .1024175   106.60   0.000     5.862482    6.264025
            READ codes  |   9.011839   .1920224   103.18   0.000     8.643233    9.396166
                        |
           comorb_total |
                     1  |    .975052   .0161069    -1.53   0.126     .9439887    1.007138
                     2  |   1.017406    .017237     1.02   0.308     .9841768    1.051757
                     3  |   1.081829    .019832     4.29   0.000     1.043649    1.121406
                     4  |   1.183982   .0245094     8.16   0.000     1.136906    1.233007
                     5  |   1.267079   .0319098     9.40   0.000     1.206055     1.33119
                    6+  |   1.391528   .0394313    11.66   0.000     1.316351    1.470998
                        |
                  _cons |   .0169903   .0004429  -156.32   0.000      .016144     .017881
-----------------------------------------------------------------------------------------
Note: _cons estimates baseline incidence rate.


. 
