# Supplementary material for: Access to publicly funded weight management services in England using routine data from primary and secondary care (2007–2020): An observational cohort study
Source: PLoS Med. 2023 Sep 28;20(9):e1004282. doi: 10.1371/journal.pmed.1004282 (PMC10538857; doi:10.1371/journal.pmed.1004282)
Supplement: S6 Appendix — CPRD, Clinical Practice Research Datalink; HES, Hospital Episode Statistics; RR, rate ratio. (TXT) [file pmed.1004282.s007.txt]

**********S6 Appendix: Adjusted rate ratios for provision of bariatric surgery within adults eligible for bariatric surgery and HES linkage in England with at least five years of follow-up data in CPRD GOLD (2007-2020)**********
**********People with unknown ethnicity dropped (n=17,844)**********

***MODEL A (with individual co-morbidities)***

poisson outc_bs ib2.gender ib3.age_index_complex_cat ib2.region ib1.e2011_urban_rural ib6.ethnicity ib1.imd2015_5 ib3.smoking_category i.index_complex_year ib3.index_complex_
> bmi_cat i.comorb1 i.comorb2 i.comorb3 i.comorb4 i.comorb5 i.comorb6 i.comorb7 i.comorb8 i.comorb9 i.comorb10 i.comorb11 i.comorb12 i.comorb13, irr vce(robust)

Iteration 0:   log pseudolikelihood = -15843.595  
Iteration 1:   log pseudolikelihood = -13353.409  
Iteration 2:   log pseudolikelihood = -13268.114  
Iteration 3:   log pseudolikelihood = -13266.109  
Iteration 4:   log pseudolikelihood = -13266.087  
Iteration 5:   log pseudolikelihood = -13266.087  

Poisson regression                                     Number of obs = 263,950
                                                       Wald chi2(52) = 7714.71
                                                       Prob > chi2   =  0.0000
Log pseudolikelihood = -13266.087                      Pseudo R2     =  0.2497

-----------------------------------------------------------------------------------------------------
                                    |               Robust
                            outc_bs |        IRR   std. err.      z    P>|z|     [95% conf. interval]
------------------------------------+----------------------------------------------------------------
                             gender |
                              Male  |   .7670228   .0337065    -6.04   0.000     .7037244    .8360148
                                    |
              age_index_complex_cat |
                             18-24  |   1.284095   .1026561     3.13   0.002     1.097863    1.501917
                             25-34  |   1.456241   .0827226     6.62   0.000     1.302808    1.627745
                             35-44  |   1.360452   .0614775     6.81   0.000      1.24514    1.486443
                             55-64  |   .3708926   .0230298   -15.97   0.000     .3283935    .4188916
                             65-74  |   .0730981   .0113546   -16.84   0.000     .0539121     .099112
                               75+  |   .0040672   .0040726    -5.50   0.000     .0005714    .0289483
                                    |
                             region |
                        North East  |   3.048211   .2738116    12.41   0.000     2.556137    3.635012
            Yorkshire & The Humber  |   1.954843   .1824461     7.18   0.000     1.628055    2.347226
                     East Midlands  |   1.372319    .161548     2.69   0.007     1.089564    1.728454
                     West Midlands  |   1.456179   .1075551     5.09   0.000     1.259923    1.683005
                   East of England  |   1.266144   .1057918     2.82   0.005     1.074884    1.491436
                        South West  |   1.731409   .1223383     7.77   0.000     1.507493    1.988584
                     South Central  |   1.669488   .1219534     7.02   0.000     1.446787     1.92647
                            London  |   3.259021   .2224222    17.31   0.000      2.85098    3.725461
                  South East Coast  |    2.16036   .1493804    11.14   0.000     1.886553    2.473907
                                    |
                  e2011_urban_rural |
                             Rural  |   1.013094   .0562276     0.23   0.815     .9086719    1.129515
                                    |
                          ethnicity |
                             Asian  |   .9450723   .1063182    -0.50   0.616     .7580661    1.178211
                             Black  |   .9009523   .0890106    -1.06   0.291      .742346    1.093446
                             Mixed  |   1.462363    .237873     2.34   0.019     1.063153    2.011475
                             Other  |   1.239638   .1693168     1.57   0.116     .9484899    1.620156
                                    |
                          imd2015_5 |
                                 2  |   1.075147   .0689416     1.13   0.258     .9481704    1.219128
                                 3  |   1.110232    .068389     1.70   0.090     .9839675    1.252699
                                 4  |   1.027772   .0630807     0.45   0.655      .911283    1.159151
                                 5  |   1.023415   .0637898     0.37   0.710     .9057247    1.156399
                                    |
                   smoking_category |
                           current  |   .8706213   .0382347    -3.15   0.002     .7988173    .9488797
                         ex-smoker  |   1.217792   .0491597     4.88   0.000     1.125154    1.318058
                                    |
                 index_complex_year |
                              2008  |   .8712631   .0400138    -3.00   0.003     .7962636    .9533267
                              2009  |    .696172     .04111    -6.13   0.000     .6200858    .7815942
                              2010  |   .5896933   .0414653    -7.51   0.000     .5137745    .6768304
                              2011  |   .5744478   .0431973    -7.37   0.000     .4957262    .6656703
                              2012  |   .5028733   .0431246    -8.02   0.000     .4250722    .5949144
                              2013  |   .4029815   .0405143    -9.04   0.000     .3309088    .4907516
                              2014  |   .3885401   .0445385    -8.25   0.000     .3103575    .4864179
                              2015  |   .1861998   .0502736    -6.23   0.000     .1096873    .3160837
                                    |
              index_complex_bmi_cat |
27.5-29.9 in BAME + T2DM ≥10 years  |   .0873261   .0332989    -6.39   0.000     .0413587    .1843831
        30.0-34.9 + T2DM ≥10 years  |   .2885825    .046152    -7.77   0.000      .210931    .3948204
                            40.0 +  |   5.542883   .2435636    38.97   0.000     5.085487    6.041419
                        READ codes  |   10.07476   4.530228     5.14   0.000     4.173329    24.32131
                                    |
                            comorb1 |
                                 Y  |   .9559933    .036314    -1.18   0.236     .8874041    1.029884
                                    |
                            comorb2 |
                                 Y  |   1.127888   .0419465     3.24   0.001       1.0486    1.213173
                                    |
                            comorb3 |
                                 Y  |   .8098975   .0491145    -3.48   0.001     .7191356    .9121146
                                    |
                            comorb4 |
                                 Y  |   1.693466   .0646637    13.80   0.000     1.571354    1.825068
                                    |
                            comorb5 |
                                 Y  |   1.136225   .0827712     1.75   0.080     .9850459    1.310607
                                    |
                            comorb6 |
                                 Y  |   1.355593   .0482965     8.54   0.000     1.264163    1.453635
                                    |
                            comorb7 |
                                 Y  |   .9802102   .0385292    -0.51   0.611     .9075299    1.058711
                                    |
                            comorb8 |
                                 Y  |   1.446411   .2211789     2.41   0.016     1.071839    1.951883
                                    |
                            comorb9 |
                                 Y  |   2.183943   .1194966    14.28   0.000     1.961855    2.431171
                                    |
                           comorb10 |
                                 Y  |       1.71   .0704017    13.03   0.000     1.577436    1.853705
                                    |
                           comorb11 |
                                 Y  |   2.584409   .1236896    19.84   0.000     2.353004     2.83857
                                    |
                           comorb12 |
                                 Y  |   1.762757   .1015816     9.84   0.000     1.574493    1.973533
                                    |
                           comorb13 |
                                 Y  |   1.188697   .0486061     4.23   0.000     1.097148    1.287884
                              _cons |   .0028827   .0002803   -60.15   0.000     .0023825     .003488
-----------------------------------------------------------------------------------------------------
Note: _cons estimates baseline incidence rate.

Comorb 1=Anxiety, comorb2=Asthma, comorb3=Coronary Heart Disease, comorb4=Depression, comorb5=Fertility problems, comorb6=Gastro-oesophageal reflux, 
comorb7=Hypertension, comorb8=Idiopathic Intracranial Hypertension, comorb9=Liver disease, comorb10=Chronic musculoskeletal pain, 
comorb11=Obstructive sleep apnoea, comorb12=Polycystic ovarian syndrome, comorb13=Type 2 diabetes

***MODEL B - with total number of comorbidities***

poisson outc_bs ib2.gender ib3.age_index_complex_cat ib2.region ib1.e2011_urban_rural ib6.ethnicity ib1.imd2015_5 ib3.smoking_category i.index_complex_year ib3.index_complex_
> bmi_cat i.comorb_total, irr vce(robust)

Iteration 0:   log pseudolikelihood = -14030.997  
Iteration 1:   log pseudolikelihood = -13512.098  
Iteration 2:   log pseudolikelihood = -13494.027  
Iteration 3:   log pseudolikelihood = -13492.945  
Iteration 4:   log pseudolikelihood = -13492.881  
Iteration 5:   log pseudolikelihood =  -13492.88  

Poisson regression                                     Number of obs = 263,950
                                                       Wald chi2(45) = 6208.32
                                                       Prob > chi2   =  0.0000
Log pseudolikelihood = -13492.88                       Pseudo R2     =  0.2369

-----------------------------------------------------------------------------------------------------
                                    |               Robust
                            outc_bs |        IRR   std. err.      z    P>|z|     [95% conf. interval]
------------------------------------+----------------------------------------------------------------
                             gender |
                              Male  |   .7737631   .0320134    -6.20   0.000     .7134946    .8391225
                                    |
              age_index_complex_cat |
                             18-24  |   1.449509   .1101313     4.89   0.000     1.248959    1.682263
                             25-34  |   1.618015   .0833371     9.34   0.000     1.462651    1.789881
                             35-44  |   1.437318    .061808     8.44   0.000     1.321141    1.563711
                             55-64  |      .3495   .0213859   -17.18   0.000     .3100004    .3940325
                             65-74  |   .0629802    .009675   -18.00   0.000      .046606    .0851071
                               75+  |   .0032425   .0032446    -5.73   0.000     .0004562    .0230478
                                    |
                             region |
                        North East  |   3.046333    .271991    12.48   0.000     2.557279    3.628914
            Yorkshire & The Humber  |     1.9195   .1789143     7.00   0.000        1.599    2.304239
                     East Midlands  |   1.345922   .1586945     2.52   0.012      1.06821    1.695833
                     West Midlands  |   1.489245   .1101981     5.38   0.000     1.288192    1.721677
                   East of England  |   1.318466   .1102956     3.30   0.001     1.119082    1.553373
                        South West  |   1.761446   .1244389     8.01   0.000     1.533682    2.023034
                     South Central  |   1.729329   .1263662     7.50   0.000     1.498574    1.995616
                            London  |   3.513635   .2387033    18.50   0.000     3.075596    4.014063
                  South East Coast  |   2.269882    .156236    11.91   0.000     1.983422    2.597715
                                    |
                  e2011_urban_rural |
                             Rural  |    1.00106   .0557617     0.02   0.985     .8975231     1.11654
                                    |
                          ethnicity |
                             Asian  |   .9186428   .1036683    -0.75   0.452     .7363582    1.146052
                             Black  |   .8660469    .085807    -1.45   0.147       .71319    1.051665
                             Mixed  |   1.402731   .2320706     2.05   0.041     1.014262    1.939987
                             Other  |   1.250269   .1701089     1.64   0.101     .9576148    1.632361
                                    |
                          imd2015_5 |
                                 2  |   1.079196   .0692684     1.19   0.235     .9516248    1.223869
                                 3  |   1.109493    .068438     1.68   0.092     .9831482    1.252074
                                 4  |   1.037262   .0635235     0.60   0.550     .9199406    1.169546
                                 5  |   1.016382   .0631568     0.26   0.794     .8998384    1.148021
                                    |
                   smoking_category |
                           current  |   .8739579   .0382807    -3.08   0.002     .8020594    .9523016
                         ex-smoker  |   1.224311   .0493947     5.02   0.000     1.131228    1.325054
                                    |
                 index_complex_year |
                              2008  |   .8943304   .0412524    -2.42   0.015     .8170243    .9789511
                              2009  |   .7241062   .0427411    -5.47   0.000     .6449993    .8129152
                              2010  |     .61529   .0433439    -6.89   0.000     .5359413    .7063867
                              2011  |   .6045001   .0454572    -6.69   0.000     .5216602    .7004951
                              2012  |   .5289724   .0453999    -7.42   0.000     .4470719    .6258766
                              2013  |   .4311701   .0431919    -8.40   0.000     .3543078    .5247067
                              2014  |   .4175363   .0481571    -7.57   0.000      .333058    .5234421
                              2015  |   .1980998   .0537574    -5.97   0.000     .1163851    .3371868
                                    |
              index_complex_bmi_cat |
27.5-29.9 in BAME + T2DM ≥10 years  |   .0758759   .0288813    -6.77   0.000     .0359835    .1599942
        30.0-34.9 + T2DM ≥10 years  |   .2567064   .0406224    -8.59   0.000     .1882517    .3500537
                            40.0 +  |   6.060821   .2668575    40.92   0.000     5.559723    6.607084
                        READ codes  |   10.81283   4.861038     5.30   0.000     4.479933      26.098
                                    |
                       comorb_total |
                                 1  |   1.880394   .1934943     6.14   0.000     1.536949    2.300585
                                 2  |   2.793671   .2792592    10.28   0.000     2.296614    3.398307
                                 3  |    3.92285   .3909047    13.72   0.000     3.226867    4.768946
                                 4  |   5.768155   .5780199    17.49   0.000     4.739571    7.019962
                                 5  |   7.311262   .7587612    19.17   0.000      5.96561    8.960451
                                6+  |   8.738714   .9237813    20.51   0.000     7.103393    10.75051
                                    |
                              _cons |   .0015616   .0002064   -48.89   0.000     .0012052    .0020233
-----------------------------------------------------------------------------------------------------
Note: _cons estimates baseline incidence rate.
